# Supplementary material for: PPM1D Mutation as a Distinct Feature of Myeloid Neoplasms in B-Cell Non-Hodgkin Lymphoma Patients: A Retrospective Analysis
Source: Cancers (Basel). 2025 Mar 31;17(7):1185. doi: 10.3390/cancers17071185 (PMC11988103; doi:10.3390/cancers17071185)
Supplement: Supplementary file 1 [file cancers-17-01185-s001.zip]

Archive with 3 entries (3 files):
- Supplement_Table S1_BNHL.xlsx
- Supplementary Table S2_BNHL.xlsx
- Supplementary Table S3_BNHL.xlsx
