# Supplementary material for: PPM1D Mutation as a Distinct Feature of Myeloid Neoplasms in B-Cell Non-Hodgkin Lymphoma Patients: A Retrospective Analysis
Source: Cancers (Basel). 2025 Mar 31;17(7):1185. doi: 10.3390/cancers17071185 (PMC11988103; doi:10.3390/cancers17071185)
Supplement: Supplementary file 1 [file cancers-17-01185-s001.zip › Supplement_Table S1_BNHL.xlsx]

## Sheet: NGS panel info
Supplementary Material
Table S1. List of 49 genes and target regions in the myeloid neoplasm NGS panel.
GENES	Target Exon No.	Reference transcript
ANKRD26	5'UTR	NM_014915
ASXL1	12	NM_015338
ATRX	8-10, 17-31	NM_000489
BCOR	All coding exons	NM_001123385
BCORL1	All coding exons	NM_021946
BRAF	15	NM_004333
CALR	All coding exons	NM_004343
CBL	8-9	NM_005188
CBLB	9-10	NM_170662
CEBPA	All coding exons	NM_004364
CSF3R	14, 17	NM_156039
DDX41	All coding exons	NM_016222
DNMT3A	All coding exons	NM_022552
ETV6	All coding exons	NM_001987
EZH2	All coding exons	NM_004456
FLT3	14-20	NM_004119
GATA1	All coding exons	NM_002049
GATA2	All coding exons	NM_001145661
HRAS	2-3	NM_005343
IDH1	4	NM_005896
IDH2	4	NM_005343
JAK2	12, 14	NM_004972
JAK3	13	NM_000215
KDM6A	All coding exons	NM_021140
KIT	8-14, 17-18	NM_000222
KRAS	2-4	NM_004985
RUNX1	All coding exons	NM_001754
MPL	10	NM_005373
NOTCH1	26-28, 34	NM_017617
NPM1	10-11	NM_002520
NRAS	2-4	NM_002524
PDGFRA	12, 14, 18	NM_006206
PHF6	All coding exons	NM_001015877
PPM1D	6	NM_003620
PTPN11	3-4, 12-13	NM_002834
RAD21	All coding exons	NM_006265
SETBP1	4	NM_015559
SF3B1	6-8, 12-17	NM_012433
SMC1A	2, 11, 16-17	NM_006306
SMC3	All coding exons	NM_005445
SRSF2	1	NM_003016
STAG1	All coding exons	NM_005862
STAG2	All coding exons	NM_001042749
STAT3	20-21	NM_139276
TP53	All coding exons	NM_000546
TET2	All coding exons	NM_001127208
U2AF1	2, 6	NM_006758
WT1	2-10	NM_024426
ZRSR2	All coding exons	NM_005089
