# Supplementary material for: PPM1D Mutation as a Distinct Feature of Myeloid Neoplasms in B-Cell Non-Hodgkin Lymphoma Patients: A Retrospective Analysis
Source: Cancers (Basel). 2025 Mar 31;17(7):1185. doi: 10.3390/cancers17071185 (PMC11988103; doi:10.3390/cancers17071185)
Supplement: Supplementary file 1 [file cancers-17-01185-s001.zip › Supplementary Table S2_BNHL.xlsx]

## Sheet: Sheet1
Supplementary Material
Table S2. Gene profile of patients with myeloid neoplasms post cytotoxic therapy (n= 32).
Group	Patient	GENE	Gene function	A.A change	Characterization	Protein	VAF(%)	DEPTH	COSMIC_ID	Tier
MN-BNHL	BNHL-5	TP53	DNA-repair pathway genes	c.713G>A	SNV	p.Cys238Tyr	74	1152	COSM11059	1
MN-BNHL	BNHL-13	TP53	DNA-repair pathway genes	c.818G>A	SNV	p.Arg273His	42	1594	COSM10660	1
MN-BNHL	BNHL-13	TP53	DNA-repair pathway genes	c.919+1G>A	Splicing		42	2332	COSM44143	1
MN-BNHL	BNHL-14	TP53	DNA-repair pathway genes	c.920-2A>G	Splicing		89	2851	COSM33650	1
MN-BNHL	BNHL-19	TP53	DNA-repair pathway genes	c.91G>A	SNV	p.Val31Ile	48.5	683	COSM45360	3
MN-BNHL	BNHL-16	TP53	DNA-repair pathway genes	c.818G>A	SNV	p.Arg273His	30	509		1
MN-BNHL	BNHL-7	PPM1D	DNA-repair pathway genes	c.1714C>T	Nonsense	p.Arg572*	28	1995	COSM2793552	1
MN-BNHL	BNHL-7	PPM1D	DNA-repair pathway genes	c.1547C>G	Nonsense	p.Ser516*	4	1335	COSM4423003	1
MN-BNHL	BNHL-7	PPM1D	DNA-repair pathway genes	c.1438_1439insTT	frameshift	p.Lys480Ilefs*4	4	2205		1
MN-BNHL	BNHL-8	PPM1D	DNA-repair pathway genes	c.1307dup	frameshift	p.Pro437Thrfs*6	2	1969	COSM8306295	1
MN-BNHL	BNHL-9	PPM1D	DNA-repair pathway genes	c.1288del	Nonsense	p.Val430*	35	1546	COSM4745954	1
MN-BNHL	BNHL-11	PPM1D	DNA-repair pathway genes	c.1619del	frameshift	p.Glu540Glyfs*7	46	1436	COSM7346319	1
MN-BNHL	BNHL-13	PPM1D	DNA-repair pathway genes	c.1451_1457delinsA	Nonsense	p.Leu484*	2	1964		1
MN-BNHL	BNHL-16	PPM1D	DNA-repair pathway genes	c.1434C>A	Nonsense	p.Cys478Ter	5	998		1
MN-BNHL	BNHL-15	PPM1D	DNA-repair pathway genes	c.1601_1602del	Nonsense	p.Phe534Ter	4.6	826		1
MN-BNHL	BNHL-15	PPM1D	DNA-repair pathway genes	c.1384C>T	Nonsense	p.Glin462Ter	2.8	853	COSM982223	1
MN-BNHL	BNHL-19	PPM1D	DNA-repair pathway genes	c.1412del	Nonsense	p.Pro471GlnfsTer12	22.5	1581	COSM740739	1
MN-BNHL	BNHL-16	DNMT3A	Epigenetic regulators	c.2645G>T	SNV	p.Arg882Leu	40	1062		1
MN-BNHL	BNHL-15	DNMT3A	Epigenetic regulators	c.2389A>G	SNV	p.Asn797Asp	3.2	787	COSM5878752	1
MN-BNHL	BNHL-15	DNMT3A	Epigenetic regulators	c.1912T>C	SNV	p.Ser638Pro	5.2	881		3
MN-BNHL	BNHL-6	DNMT3A	Epigenetic regulators	c.1717C>T	Nonsense	p.Gln573Ter	3	1418	COSM5878812	1
MN-BNHL	BNHL-9	DNMT3A	Epigenetic regulators	c.1903C>T	SNV	p.Arg635Trp	77	1196	COSM87012	1
MN-BNHL	BNHL-7	DNMT3A	Epigenetic regulators	c.2222C>T	SNV	p.Ala741Val	51	2231	COSM166528	3
MN-BNHL	BNHL-19	DNMT3A	Epigenetic regulators	c.1617del	Nonsense	p.Cys540AlafsTer111	7.9	1295		1
MN-BNHL	BNHL-9	TET2	Epigenetic regulators	c.822del	frameshift	p.Asn275Ilefs*18	40	1993	COSM43437	1
MN-BNHL	BNHL-11	TET2	Epigenetic regulators	c.4303_4310delins(9)	frameshift	p.Gln1435Lysfs*43	2	2117		1
MN-BNHL	BNHL-16	TET2	Epigenetic regulators	c.1973dupA	frameshift	p.His658Glnfs*23	31	765		1
MN-BNHL	BNHL-13	TET2	Epigenetic regulators	c.1517G>A	SNV	p.Arg506Lys	49	2049		3
MN-BNHL	BNHL-6	EZH2	Epigenetic regulators	c.2050C>T	SNV	p.Arg684Cys	58	693	COSM53005	1
MN-BNHL	BNHL-6	ETV6	Transcription factors	c.207G>A	Nonsense	p.Trp69Ter	2	1706		2
MN-BNHL	BNHL-7	ETV6	Transcription factors	c.1010-1_1017del	Splicing		22	1294		2
MN-BNHL	BNHL-16	RUNX1	Transcription factors	c.497G>A	SNV	p.Arg166Gln	27	2071	COSM36055	1
MN-BNHL	BNHL-8	RUNX1	Transcription factors	c.281G>A	SNV	p.Ser94Asn	27	2750		3
MN-BNHL	BNHL-11	RUNX1	Transcription factors	c.1212_1213del	frameshift	p.Leu405Valfs*194	3	1883		3
MN-BNHL	BNHL-16	RUNX1	Transcription factors	c.524T>A	Nonsense	p.Leu175Gln	27	870		3
MN-BNHL	BNHL-9	ASXL1	Epigenetic regulators	c.1829dup	frameshift	p.Ala611Argfs*8	40	2118	COSM5879650	1
MN-BNHL	BNHL-8	BCOR	Epigenetic regulators	c.1971C>G	Nonsense	p.Tyr657*	25	3152		1
MN-BNHL	BNHL-7	SETBP1	Transcription factors	c.2602G>A	SNV	p.Asp868Asn	14	1894	COSM1318400	2
MN-BNHL	BNHL-6	GATA2	Transcription factors	c.1214A>C	SNV	p.Lys405Thr	3	1869		3
MN-BNHL	BNHL-19	DDX41	Splicing factors	1453G>A	SNV	p.Val485Ile	46.4	1390		3
MN-SC	SC-1	TP53	DNA-repair pathway genes	c.455C>G	SNV	p.Pro152Arg	65	1791	COSM45505	1
MN-SC	SC-1	DNMT3A	Epigenetic regulators	c.1961_1972del	Deletion	p.Gly654_Val657del	25	1082		3
MN-SC	SC-2	TP53	DNA-repair pathway genes	c.706T>A	SNV	p.Tyr236Asn	61	1057	COSM43826	1
MN-SC	SC-2	WT1	Transcription factors	c.745C>A	SNV	p.Pro249Thr	44	1245		3
MN-SC	SC-3	TP53	DNA-repair pathway genes	c.646G>A	SNV	p.Val216Met	48	539	COSM10667	1
MN-SC	SC-3	WT1	Transcription factors	c.1339+1G>A	Splicing		45			1
MN-SC	SC-4	IDH2	Epigenetic regulators	c.515G>A	SNV	p.Arg172Lys	5	813	COSM33733	1
MN-SC	SC-4	DNMT3A	Epigenetic regulators	c.2552dupT	frameshift	p.Met852Hisfs*3	4	1078		1
MN-SC	SC-4	DNMT3A	Epigenetic regulators	c.2411C>T	SNV	p.Pro804Leu	4	523	COSM6966097	3
MN-SC	SC-5	SRSF2	Splicing factors	c.284C>A	SNV	p.Pro95His	40	1007	COSM211504	1
MN-SC	SC-5	CBL	Signaling pathways	c.1150T>C	SNV	p.Cys384Arg	8	928	COSM34057	1
MN-SC	SC-5	IDH2	Epigenetic regulators	c.419G>A	SNV	p.Arg140Gln	37	894	COSM41590	1
MN-SC	SC-5	STAG2	Cohesin components	c.3034C>T	Nonsense	p.Arg1012Ter	60	356	COSM211038	1
MN-SC	SC-7	No tier 1~3 variant		None	None	None	0	0		0
MN-SC	SC-8	SF3B1	Splicing factors	c.2098A>G	SNV	p.Lys700Glu	42	1064	COSM84677	1
MN-SC	SC-8	DNMT3A	Epigenetic regulators	c.1430-1G>T	Splicing		1.7	1675		1
MN-SC	SC-8	ASXL1	Epigenetic regulators	c.1916_1926del	frameshift	p.Thr639Argfs*15,	1	1889		1
MN-SC	SC-8	RAD21	Cohesin components	c.815-1G>T	Splicing		3	467	COSM317942	2
MN-SC	SC-9	No tier 1~3 variant		None	None	None	0	0		0
MN-SC	SC-10	TP53	DNA-repair pathway genes	c.319T>G	SNV	p.Tyr107Asp	47	836	COSM46103	1
MN-SC	SC-10	TP53	DNA-repair pathway genes	c.1022T>A	SNV	p.Phe341Tyr	47	605		1
MN-SC	SC-10	PTPN11	Signaling pathways	c.205G>A	SNV	p.Glu69Lys	43	860	COSM13013	2
MN-SC	SC-10	ASXL1	Epigenetic regulators	c.1816C>T	SNV	p.Arg606Trp	50	902	COSM303907	3
MN-SC	SC-11	TP53	DNA-repair pathway genes	c.518T>A	SNV	p.Val173Glu	14	1081	COSM45731	1
MN-SC	SC-11	TP53	DNA-repair pathway genes	c.466C>G	SNV	p.Arg156Gly	15	1233	COSM45154	1
MN-SC	SC-11	PTPN11	Signaling pathways	c.213T>A	SNV	p.Phe71Leu	3	979	COSM13029	1
MN-SC	SC-12	RUNX1	Transcription factors	c.496_508+2dup	Splicing		37	1857		1
MN-SC	SC-12	TP53	DNA-repair pathway genes	c.429_439del	Nonsense	p.Gln144*	81	1914		1
MN-SC	SC-12	NRAS	Signaling pathways	c.34_35delinsAC	SNV	p.Gly12Thr	10	2038		3
MN-SC	SC-12	PTPN11	Signaling pathways	c.1508G>A	SNV	p.Gly503Glu	36	2120	COSM13021	3
MN-SC	SC-13	PPM1D	DNA-repair pathway genes	c.1551del	frameshift	p.Pro518Leufs*4	5	2089		1
MN-SC	SC-13	PPM1D	DNA-repair pathway genes	c.1654C>T	Nonsense	p.Arg552*	7	2455	COSM982226	1
MN-SC	SC-13	TP53	DNA-repair pathway genes	c.482C>A	SNV	p.Ala161Asp	3	3691	COSM11323	1
MN-SC	SC-13	GATA2	Transcription factors	c.1232C>T	SNV	p.Ala411Val	51	3213	COSM6889030	3
MN-SC	SC-13	NOTCH1	Signaling pathways	c.6788G>A	SNV	p.Arg2263Gln	48	2466	COSM3215831	3
MN-SC	SC-14	TP53	DNA-repair pathway genes	c.524G>A	SNV	p.Arg175His	33	2437	COSM10648	1
MN-SC	SC-14	TP53	DNA-repair pathway genes	c.375+1del	Splicing		31			1
MN-SC	SC-15	TP53	DNA-repair pathway genes	c.745A>T	SNV	p.Arg249Trp	39	2892	COSM43629	1
MN-SC	SC-15	TP53	DNA-repair pathway genes		SNV	p.Cys242Arg	36			1
MN-SC	SC-16	FLT3	Signaling pathways	c.1789_1830dup	Duplication	p.Tyr597_Leu610dup	25	743		1
MN-SC	SC-17	NRAS	Signaling pathways	c.38G>A	SNV	p.Gly13Asp	4	2427	COSM573	2
MN-SC	SC-17	WT1	Transcription factors	c.1404_1405ins(6)	Insertion	p.Ser468_Asp469ins(2)	31	1138		3
MN-SC	SC-18	TP53	DNA-repair pathway genes	c.733G>A	SNV	p.Gly245Ser	35	1006	COSM6932	1
MN-SC	SC-18	TP53	DNA-repair pathway genes	c.413C>T	SNV	p.Ala138Val,	33	1225		1
MN-SC	SC-19	TP53	DNA-repair pathway genes	c.392A>T	SNV	p.Asn131Ile	30	1033	COSM44794	1
MN-SC	SC-19	TP53	DNA-repair pathway genes	c.769_781del	frameshift	p.Leu257Valfs*84	30	1068	COSM8583531	1
MN-SC	SC-20	WT1	Transcription factors	c.1156_1159dup	frameshift	p.Ala387Valfs*4	2	1645		1
MN-SC	SC-20	NRAS	Signaling pathways	c.38G>A	SNV	p.Gly13Asp	3	1638	COSM573	2
MN-SC	SC-20	GATA2	Transcription factors	c.1100_1102dup	Insertion	p.Asp367_Pro368insHis	24	904		3
non-BNHL	SC-20	GATA2	Transcription factors	c.803dup	frameshift	p.Gly269Argfs*13	2	1479		3
non-BNHL	SC-21	TP53	DNA-repair pathway genes	c.637C>T	SNV	p.Arg213Ter	45.2	1131	COSM10654	1
non-BNHL	SC-21	DNMT3A	Epigenetic regulators	c.1869C>G	SNV	p.Tyr623Ter	23.6	1275		1
non-BNHL	SC-22	TP53	DNA-repair pathway genes	c.527G>A	SNV	p.Cys176Tyr	39.5	540	COSM10687	1
non-BNHL	SC-22	TP53	DNA-repair pathway genes	c.1044_1045delinsTT	delins	p.Leu348_Glu349delinsPheTer	5	655		1
non-BNHL	SC-22	PPM1D	DNA-repair pathway genes	c.1266_1267delinsTT	Nonsense	p.Glu423Ter	7.4	826		1
non-BNHL	SC-22	PPM1D	DNA-repair pathway genes	c.1267G>T	Nonsense	p.Glu423Ter	7.2	819		1
