# Supplementary material for: PPM1D Mutation as a Distinct Feature of Myeloid Neoplasms in B-Cell Non-Hodgkin Lymphoma Patients: A Retrospective Analysis
Source: Cancers (Basel). 2025 Mar 31;17(7):1185. doi: 10.3390/cancers17071185 (PMC11988103; doi:10.3390/cancers17071185)
Supplement: Supplementary file 1 [file cancers-17-01185-s001.zip › Supplementary Table S3_BNHL.xlsx]

## Sheet: DATA
Supplementary material
Table S3. Clincopathological and genetic data of total patients (n = 37).
GROUP	PT_ID	SEX	AGE	DX_FPC	Chemothearpy_E	RIT_RAI_E	RTx_E	Type_of_RTx__site_	Rituximab	MN_diagnosis_AGE	First_CTx_before_MN__year_	Last_CTx_before_MN__year_	MN_SPC	Interval_between_FPC_and_MN__year_	Tier1_number	Tier_1_mutations	Tier1_TP53	Tier1_PPM1D	Four_combinations_TP53_PPM1D	DNMT3A	Tier2_number	Tier3_number	Commutations	No_mutation	Total_m_number	Survival_period_after_MN__month	Hb	WBC	PLT	Chromsome	Complex_Karyotype	loss_Ch7_del7	loss_of_Ch5_del5q	i_17q____17_add_17p__or_del_17p_	VAR_20q_del	Death_1	Followup_peroid_month	blast_count	Erythroid_N	Granulo_N	Megakaryo_N	Fibrosis
MN-BNHL	BNHL-1	F	55	FL	E	E	N		Y	59	4	0	MDS	4.75	NA	NA	NA	NA	NA	NA	NA	NA	NA	NA	NA	11	8.8	1780	55	43~44,XX,del(5)(q22),del(7)(q11.1),der(8)t(8;12)(p23;q11),-12,-16,-17[cp18]/46,XX[2]	1	1	1	0	0	1	69	14.4	P	N	P	0
MN-BNHL	BNHL-2	M	45	DLBL	E	E	N		Y	48	3	2	AML	3	NA	NA	NA	NA	NA	NA	NA	NA	NA	NA	NA	33	11.9	4910	100	46,XY,t(15;17)(q22;q21)[17]/46,XY[3]	0	0	0	0	0	1	71	24.2	N	N	N	0
MN-BNHL	BNHL-3	M	47	FL	E	E	N		N	52	4	0	MDS	4.5	NA	NA	NA	NA	NA	NA	NA	NA	NA	NA	NA	11	8.3	1230	50	46,XY,del(13)(q12q14)[12]/44,XY,-7,dic(17;21)(p11.2;q22)[6]/46,XY[8]	1	1	0	1	0	1	66	4.6	P	N	NA	0
MN-BNHL	BNHL-5	M	73	DLBL	E	E	E	NA	Y	77	4	0	MDS	4.16667	1	TP53	1	0	1	0	0	0	0	0	1	3	8.4	1220	89	44,XY,add(5)(q31),dic(7;16)(q11.2;p11.2),add(17)(p11.2),add(18)(q23),add(19)(p13.3),-21[cp19]/46,XY[1]	1	0	0	1	0	1	54	4.2	P	N	N	0
MN-BNHL	BNHL-6	F	64	MCL	E	E	E	NA	Y	74	11	2	MDS	11.3333	3	EZH2, RUNX1, DNMT3A	0	0	4	1	0	1	1	0	5	14	12	2440	63	47,XX, +1,der(1;7)(q10;p10),+8[7]/46,XX[13]	1	1	0	0	0	1	151	7.8	N	N	N	0
MN-BNHL	BNHL-7	M	63	MCL	E	E	N		Y	69	6	2	MDS	6.08333	3	PPM1D	0	1	2	0	2	1	0	0	6	22	9	2010	114	46,XY,t(1;2)(p36.1;q21),-7,add(17)(p11.2),+mar[8]/46,XY[12]	1	1	0	1	0	1	96	6.8	P	N	N	0
MN-BNHL	BNHL-8	F	45	MZBL	E	N	N		N	53	6	1	MDS*	6.16667	2	BCOR, PPM1D	0	1	2	0	0	1	1	0	3	37	13.7	3580	34	46,XX,+1,der(1;7)(q10;p10)[4]/47,idem,+8[18]	1	1	0	0	0	1	112	6.9	P	N	N	0
MN-BNHL	BNHL-9	M	66	DLBL	E	E	N		Y	72	3	1	MDS	3.5	4	DNMT3A, ASXL1, TET2, PPM1D	0	1	2	1	0	0	1	0	4	19	10	2270	69	45,XY,-7[9]/45,idem,inv(12)(p13q13),del(15)(q11.2q15)[4]/46,XY[7]	1	1	0	0	0	1	62	4.2	P	N	N	0
MN-BNHL	BNHL-10	M	69	FL	E	N	N		Y	72	2	0	AML	2.41667	NA	NA	NA	NA	NA	NA	NA	NA	NA	NA	NA	4	8.4	26400	25	46,XY,der(8)r(8;?)(p23q24.1;?)[15]/46,XY,add(8)(q24.1)[5]	0	0	0	0	0	1	34	82.4	N	N	N	0
MN-BNHL	BNHL-11	F	35	DLBL	E	E	N		Y	43	7	0	AML	7.83333	2	PPM1D, TET2	0	1	2	0	0	1	1	0	3	5	9.4	970	33	46,XX,del(20)(q11.2q13.1)[9]/46,XX,t(11;12)(q23;q13)[4]/46,XX[7]	1	1	0	0	1	1	101	31.7	N	N	NA	0
MN-BNHL	BNHL-12	F	48	DLBL	E	N	N		Y	65	17	8	MDS	17.25	NA	NA	NA	NA	NA	NA	NA	NA	NA	NA	NA	18	10.2	2460	103	46,XX,+1,der(1;7)(q10;p10)[4]/46,XX[16]	0	1	0	0	0	1	225	6.6	P	P	N	0
MN-BNHL	BNHL-13	M	55	FL	E	E	E	3D Conformal therapy (Lt.neck)	Y	64	9	0	MDS	9.25	3	TP53, PPM1D	1	1	3	0	0	1	1	0	4	5	8.1	1040	56	46,XY,add(5)(q11.2),add(7)(q11.2),add(11)(q23)[cp18]/46,XY[2]	1	0	1	0	0	1	118	9.6	P	N	P	0
MN-BNHL	BNHL-14	M	56	DLBL	E	E	N		Y	68	12	4	AML	12.25	1	TP53	1	0	1	0	0	0	0	0	1	0	11.4	9070	15	41~44,XY,-2,-5,-6,-7,-10,der(12)t(6;12)(p11.2;p11.2),-13,der(15;22)(q10;q10),-19,+21, der(21;21)(q10;q10),+22,+1~2r,+2~4mar,1dmin[cp20]	1	1	1	0	0	1	148	24.7	N	P	P	NA
MN-BNHL	BNHL-15	M	62	MZBL	E	E	E	3D Conformal therapy (stomach)	N	71	8	5	MDS	8.83333	3	PPM1D, DNMT3A	0	1	2	1	0	0	1	0	3	37	6	6990	245	46,XY[20]]	0	0	0	0	0	0	144	2.2	P	N	P	0
MN-BNHL	BNHL-16	M	76	DLBL	E	E	N		Y	76	4	0	MDS*	4.83333	4	DNMT3A, TET2, PPM1D	1	1	2	1	0	1	1	0	5	6	11	2530	118	45,XY,-7[1]/41,idem,del(4)(q21),-5,-9,-13,-17,-18,add(22)(p11.2),+mar[17]/41,idem,add(1)(p13),-5,-8,-9,-13,der(17)t(13;17)(q14;p11.2),-18,add(19)(q13.1),+3mar[1] /46,XY[1]	1	1	1	1	0	1	85	6.4	N	N	P	0
MN-BNHL	BNHL-19	F	48	CLL	E	N	N		N	63	16	14	MDS	6.08333	2	PPM1D, DNMT3A	0	1	2	1	0	2	1	0	4	3	10.6	1920	103	46,XX[20]	0	0	0	0	0	0	183	1.6	P	N	P	NA
MN-SC	SC-1	F	60.9167	BC	E	N	E		N	73	12	11	MDS	12.0833	1	TP53	1	0	1	0	0	1	0	0	2	8	10.6	1560	86	47~52,XX,-5,der(8)t(8;8)(p23;q11.2),add(14)(q24),-18,+19,dic(20;21)(q11.2;p11.2),+22,+3~8mar,1dmin[cp20]	1	0	1	0	1	1	153	14.6	P	P	P	1
MN-SC	SC-2	M	74.6667	GC	E	N	N		N	76	1	0	MDS	1.33333	1	TP53	1	0	1	0	0	1	0	0	2	0	9.9	2570	68	46,X,-Y,add(3)(p21),add(5)(q13),-7,+add(8)(p21),add(12)(p11.2),del(13)(q12q22), -16,-18,-20,+4mar[18]/46,XY[2]	1	1	1	0	1	0	16	6.2	P	P	P	1
MN-SC	SC-3	M	21.3333	Sarcoma	E	N	N		N	25	3	0	AML	3.66667	2	TP53, WT1	1	0	1	0	0	0	1	0	2	0	8.9	3730	35	46,XY,der(2)t(2;11)(q31;p15),der(11)add(11)(p15)t(2;11)[19]/46,XY[1]	1	0	0	0	0	1	44	46.6	P	N	P	1
MN-SC	SC-4	F	57.5833	TC	E	E	N		N	67	9	9	AML	9.41667	2	IDH2, DNMT3A	0	0	4	1	0	0	1	0	2	38	12.5	1460	122	47,XX,+11[2]/46,XX[18]	0	0	0	0	0	0	151	40	NA	NA	NA	NA
MN-SC	SC-5	M	51.5	LarC	N	N	E		N	79	26	26	MDS	27.5	4	SRSF2, CBL, IDH2, STAG2	0	0	4	0	0	0	1	0	4	11	10	2630	74	46,XY[20]	0	0	0	0	0	1	341	9	N	N	P	0
MN-SC	SC-7	F	49.9167	Sarcoma	E	N	N		N	52	2	0	AML	2.08333	0	ND	0	0	4	0	0	0	1	1	0	29	13.6	23110	74	46,XY,t(8;16)(p11.2;p13.3)[16]/46,XY[4]	0	0	0	0	0	1	55	63.7	N	N	P	0
MN-SC	SC-8	M	64	LC	E	N	E	IMRT (Rt. lung)	N	72	3	0	MDS	8	3	SF3B1, DNMT3A, ASXL1	0	0	4	0	0	0	1	0	3	78	9.1	2130	238	47,XY,+X[20]	0	0	0	0	0	1	174	2.2	P	N	P	0
MN-SC	SC-9	M	55.0833	BC	N	N	E	IMRT (Lt. breast)	N	68	2	2	MDS	12.9167	0	ND	0	0	4	0	0	0	0	1	0	32	12.1	3410	71	47,XX,+8[8]/46,XX[12]	0	0	0	0	0	0	187	6	P	N	P	NA
MN-SC	SC-10	F	55.9167	OVC	E	N	N		N	65	9	0	AML	9.08333	2	TP53,TP53	1	0	1	0	1	1	1	0	4	0	9.8	15040	172	PB): 44~45,XX,t(2;12)(p13;q15),add(5)(q11.2),-7,-18,+1~2mar[cp9]	1	1	0	0	0	1	109	80	P	N	P	0
MN-SC	SC-11	F	38.8333	BC	E	N	E	NA (Lt. breast)	N	57	18	0	MDS	18.1667	3	TP53, TP53, PTPN11	1	0	1	0	0	0	1	0	3	3	10.8	3560	78	45,XX,add(3)(p13),del(4)(q23),der(5)del(5)(q15q33)t(5;17)(q35;q21),-7,add(13)(q12),add(14)(q24),der(17)t(5;17),add(19)(p13.3)[cp15]/46,XX[5]	1	1	1	0	0	1	221	9	P	P	P	0
MN-SC	SC-12	F	43.4167	OVC	E	N	E	NA (Lt.iliacus muscle area)	N	55	11	0	AML	11.5833	2	RUNX1, TP53	1	0	1	0	0	2	1	0	4	0	10.7	18320	78	46,XX,del(5)(q22q35),-7,+8,der(18;21)(q10;q10),+21[20]	1	1	1	0	0	0	140	25	N	P	NA	NA
MN-SC	SC-13	F	46.4167	OVC	E	N	E	SBRT (Liver)	N	64	17	0	AML	17.5833	3	PPM1D, PPM1D, TP53	1	1	3	0	0	2	1	0	5	2	8.4	7100	35	45,XX,der(5;17)(p10;q10),add(7)(q11.2)[cp4]/46,XX[8]	1	0	1	0	0	1	214	25	N	N	P	1
MN-SC	SC-14	F	57	BC	E	N	E	IMRT (Rt.Chest wall, SCL, Axillar)	N	60	3	2	MDS	3	2	TP53, TP53	1	0	1	0	0	0	1	0	2	3	9.1	3000	54	43~45,XX,-4,-5,-7,+1~2mar[cp14]/46,XX[7]	1	1	1	0	0	0	40	0.6	P	N	N	0
MN-SC	SC-15	F	30.75	Astrocytoma	E	N	E	NA (brain) and cybernife (brain)	N	51	20	0	MDS	20.25	2	TP53, TP53	1	0	1	0	0	0	1	0	2	10	8.1	3150	74	45,XX,add(5)(q11.2),-7,add(20)(q13.1)[13]/46,XX[7]	1	1	1	0	1	0	253	4.8	N	N	P	1
MN-SC	SC-16	F	56.8333	BC	E	N	E	IMRT (Lt. breast, SCL, AXL)	N	59	2	1	AML	2.16667	1	FLT3-ITD	0	0	4	0	0	0	1	0	1	10	8.3	5730	1189	50,XX,+X,+8,+15,+21[20]	1	0	0	0	0	0	37	54.3	N	N	P	1
MN-SC	SC-17	F	57.25	BC	E	N	N		N	60	2	1	AML	2.75	0	ND	0	0	4	0	1	1	0	0	2	9	6	2620	16	48,XX,+8,inv(16)(p13.1q22),+21[9]/49,idem,+22[9]/46,XX[2]	0	0	0	0	0	0	42	69.4	N	N	N	0
MN-SC	SC-18	F	39.5	BC/OVA	E	N	N		N	63	23	0	MDS	23.5	2	TP53, TP53	1	0	1	0	0	0	0	0	2	9	9.7	3770	108	45,XX,der(5;15)(p10;q10)[4]/45,idem,del(7)(q22q34)[7]/46,XX[9]	1	1	1	0	0	0	292	1	N	N	P	NA
MN-SC	SC-19	M	53.5833	RC	E	N	E	IMRT (Pelvis, whole rectum; mediastinum)	N	63	4	4	MDS	9.41667	2	TP53, TP53	1	0	1	0	0	0	1	0	2	2	6.9	2270	56	44~48,XY,del(5)(q13),-7,-13,add(17)(q25),-18,-22,+1~5mar[cp19]/46,XY[1]	1	1	1	0	0	1	160	7	NA	NA	NA	1
MN-SC	SC-20	F	35	BC	E	N	E	NA	N	50	3	3	AML	15	1	WT1	0	0	4	0	1	2	1	0	4	6	8.8	550	55	46,XX,t(9;11)(p21;q23)[17]/46,XX[3]	0	0	0	0	0	0	50	69.5	N	N	P	1
MN-SC	SC-21	F	52.9167	BC/OVA	E	N	N		N	61	7	0	AML	8.08333	2	TP53, DNMT3A	1	0	1	1	0	0	1	0	2	1	9.5	6020	98	43,XX,t(1;2)(p13;p23),-3,-5,add(7)(q32),-10,-12,-16,-17,+3~5mar[cp2]/46,XX[7]	1	0	1	1	0	1	98	20	N	N	N	1
MN-SC	SC-22	M	37	GC	E	N	N		N	65	13	0	MDS	28	4	TP53, TP53, PPM1D, PPM1D	1	1	2	0	0	0	1	0	4	5	12.1	4690	525	46,XY[20]	0	0	0	0	0	0	341	3	N	N	P	1
Genetic data from 11 MN-BNHL and 21 MN-SC patients were analyzed.
*Two patients subsequently developed AML.
Abbreviations: BC, breast cancer; CLL; chronic lymphocytic leukemia; DLBL; diffuse large B-cell lymphoma; FL, follicular lymphoma; GC, gastric cancer; LarC, laryngeal cancer; LC, lung cancer; MCL, mantle cell lymphoma; MZBL; marginal zone B-cell lymphoma; OVC, ovarian cancer; PLT, platelet; RC, rectal cancer; TC, thyroid cancer; WBC,white blood cell.
